# Supplementary material for: LHP1-mediated epigenetic buffering of subgenome diversity and defense responses confers genome plasticity and adaptability in allopolyploid wheat
Source: Nat Commun. 2023 Nov 20;14:7538. doi: 10.1038/s41467-023-43178-2 (PMC10661560; doi:10.1038/s41467-023-43178-2)
Supplement: Supplementary file 4 — Supplementary Data 1 [file 41467_2023_43178_MOESM4_ESM.xlsx]

## Sheet: Sheet1
Supplemental Data 1. Enrichment and significance of TF targets in sc-triads and non-sc-homoeologs. (TF targets > 10 genes)
TF	sc-triads				non-sc-homoeologs
	# overlap genes	ratio of overlap genes	p value	enrichment	# overlap genes	ratio of overlap genes	p value	enrichment
AP2-D	117	0.165294	0.14133	1.16066	22	0.0692216	0.999897	0.48606
AP2-DREB-1A-1	46241	65.3278	1	0.967258	23503	73.9507	1.17955e-106	1.09493
AP2-DREB-1B-1	45873	64.8079	1	0.967325	23303	73.3214	1.01686e-102	1.0944
AP2-DREB-1D-1	47222	66.7138	1	0.967753	23953	75.3666	2.65517e-110	1.09327
AP2-DREB-2D-1	51229	72.3747	1	0.943734	27974	88.0184	0	1.14772
AP2-DREB-5B-3	29944	42.3039	1	0.920552	17584	55.3269	5.12118e-189	1.20394
AP2-ERF-4B-2	2107	2.9767	1	0.805568	1708	5.37411	6.4553e-38	1.45437
AP2-ERF-5B-2	30675	43.3367	1	0.890361	19733	62.0886	0	1.27562
AP2-ERF-6A-1	25395	35.8773	1	0.869599	17341	54.5623	0	1.32249
AP2-ERF-6A-2	189	0.267013	0.159366	1.11161	54	0.169907	0.994962	0.707346
AP2-ERF-6D-1	14466	20.4371	1	0.839998	10747	33.8147	8.75415e-239	1.38984
AP2-RAV-4B-1	26718	37.7464	0.999998	0.971866	13100	41.2183	1.69195e-14	1.06126
C2C2-Dof-4A-1	10238	14.4639	0.00513906	1.03123	4125	12.979	0.999999	0.925366
C2C2-Dof-4D-1	9575	13.5273	0.000961607	1.03946	3768	11.8558	1	0.911018
C2H2-2A-1	9529	13.4623	0.774666	0.990943	4375	13.7657	0.21182	1.01327
C2H2-3A-1	6649	9.3935	0.0213728	1.03158	2627	8.26568	0.999998	0.907726
ChIP-AP2-ERF-6A-1	292	0.412528	0.334676	1.03948	35	0.110125	1	0.277492
ChIP-LHP1	16464	23.2598	4.99566e-119	1.24455	1974	6.21106	1	0.332331
ChIP-Q	1002	1.41559	0.0832789	1.06046	325	1.02259	0.999997	0.766049
EIL-4D-1	1836	2.59384	0.993431	0.930841	1011	3.18105	0.000157797	1.14157
GARP-ARR-6A-1	119	0.168119	0.0505407	1.24701	14	0.0440501	1	0.326737
GARP-G2-2A-1	17416	24.6048	0.52143	0.999633	7902	24.8631	0.187333	1.01013
GARP-G2-2B-1	9261	13.0837	0.137131	1.01403	4003	12.5952	0.927927	0.976168
GARP-G2-4A-1	1044	1.47493	0.0416666	1.07434	337	1.06035	0.999996	0.772361
GARP-G2-4D-2	8948	12.6415	0.381207	1.00406	3915	12.3183	0.904501	0.978394
GARP-G2-5B-3	9557	13.5018	0.423802	1.00254	4289	13.4951	0.458137	1.00204
HB-HD-ZIP-2A-2	228	0.322111	0.234191	1.07364	61	0.191933	0.999785	0.639737
HB-HD-ZIP-6A-1	2315	3.27056	0.695895	0.987326	1010	3.1779	0.890142	0.959354
HB-HD-ZIP-6A-2	1207	1.70521	0.221578	1.03044	457	1.43792	0.99739	0.868915
HB-HD-ZIP-6B-2	1510	2.13328	0.119171	1.04121	541	1.70222	0.999971	0.830815
HB-PHD-6A-1	5803	8.1983	6.25842e-05	1.06579	2000	6.29287	1	0.818081
HSF-U	1220	1.72358	0.74063	0.978121	586	1.84381	0.182678	1.04635
MYB-2A-2	198	0.279728	0.0442974	1.18802	38	0.119565	0.999995	0.507797
MYB-7A-3	7583	10.713	0.73536	0.991451	3388	10.6601	0.775196	0.986555
NAC-2D-6	131	0.185073	0.223187	1.10757	41	0.129004	0.958778	0.772022
NAC-3A-1	90	0.127149	0.736689	0.93652	21	0.0660751	0.999859	0.486678
NAC-6A-1	6506	9.19147	0.391797	1.00447	2896	9.11208	0.592381	0.995795
NAC-6B-1	6204	8.76482	0.398537	1.00432	2758	8.67787	0.617342	0.994358
NAC-6D-1	4279	6.04524	0.432584	1.00367	1910	6.00969	0.547439	0.997766
NAC-7D-2	92	0.129975	0.164367	1.17007	19	0.0597823	0.998558	0.538178
NAM-B1-6D-1	68	0.0960683	0.741778	0.92831	22	0.0692216	0.980837	0.66889
REF6-3D-1	241	0.340477	0.0291241	1.18747	31	0.0975395	1	0.340183
REF6-3D-1_ampDAP	92	0.129975	0.69945	0.950684	38	0.119565	0.831613	0.87454
SBP-7B-2	810	1.14434	0.163665	1.04809	316	0.994273	0.941721	0.910642
Trihelix-2A-1	8919	12.6005	0.0777948	1.01863	3779	11.8904	0.989669	0.961223
Trihelix-2B-1	207	0.292443	0.324877	1.05127	72	0.226543	0.959919	0.814373
WRKY-1D-2	574	0.810929	0.000366418	1.21325	98	0.308351	1	0.46133
bHLH-1A-1	1221	1.72499	0.223651	1.02998	444	1.39702	0.999819	0.834148
bZIP-2A-3	4578	6.46765	0.00719912	1.04722	1703	5.35838	1	0.867613
bZIP-3A-1	14212	20.0783	0.0503886	1.01623	6060	19.0674	0.996932	0.96507
bZIP-3A-2	8607	12.1597	0.185986	1.01197	3571	11.2359	0.999932	0.935087
bZIP-5B-3	3724	5.26115	0.627308	0.993797	1569	4.93676	0.994768	0.932521
bZIP-7A-1	67	0.0946555	0.962907	0.785022	19	0.0597823	0.999646	0.495802
bZIP-B	125	0.176596	0.688146	0.95878	64	0.201372	0.328557	1.09329
bZIP-D	71	0.100307	0.708309	0.943303	38	0.119565	0.346114	1.12441
AP2-B	45	2.56556	0.717001	0.93241	22	4.5082	0.0496688	1.63843
AP2-ERF-3A-1	27	1.53934	0.665219	0.9611	6	1.22951	0.880199	0.767654
AP2-ERF-5B-1	25	1.42531	0.399137	1.15688	0	0	1	0
AP2-ERF-5D-1	25	1.42531	0.310079	1.23951	3	0.614754	0.971087	0.534617
Alfin-4D-1	55	3.13569	0.0855101	1.33954	0	0	1	0
B3-2A-1	14	0.798176	0.565052	1.07975	0	0	1	0
B3-4A-1	10	0.570125	0.47188	1.26205	0	0	1	0
B3-5B-1	8	0.4561	0.685537	1.00964	3	0.614754	0.66413	1.36084
B3-6D-2	10	0.570125	0.546223	1.15688	0	0	1	0
B3-7D-1	11	0.627138	0.372755	1.38826	0	0	1	0
B3-ARF-3B-2	54	3.07868	0.157355	1.24943	6	1.22951	0.989726	0.498975
BES1-6A-1	16	0.912201	0.342744	1.30659	0	0	1	0
BES1-A	12	0.684151	0.677096	0.979945	0	0	1	0
BES1-B	22	1.25428	0.498082	1.09077	0	0	1	0
C2C2-Dof-2A-1	19	1.08324	0.453876	1.14682	0	0	1	0
C2C2-Dof-2D-1	17	0.969213	0.273314	1.38826	0	0	1	0
C2H2-3D-2	16	0.912201	0.286806	1.38826	0	0	1	0
C2H2-4A-1	39	2.22349	0.8352	0.859396	18	3.68852	0.166811	1.42564
C2H2-6A-1	25	1.42531	0.191481	1.38826	0	0	1	0
C2H2-6B-1	11	0.627138	0.445356	1.27257	0	0	1	0
C2H2-6D-2	29	1.65336	0.667944	0.958557	11	2.2541	0.363576	1.30684
GNI-2D	16	0.912201	0.516858	1.1106	0	0	1	0
GNI-U	13	0.741163	0.464939	1.20315	0	0	1	0
GRAS-2A-1	13	0.741163	0.333954	1.38826	0	0	1	0
GRAS-4B-2	22	1.25428	0.304702	1.27257	0	0	1	0
GRF-6A-1	12	0.684151	0.42124	1.28147	0	0	1	0
HB-BELL-5D-1	19	1.08324	0.348222	1.25604	0	0	1	0
LIM-7B-1	9	0.513113	0.712976	0.9611	0	0	1	0
LIM-7D-1	25	1.42531	0.228301	1.33486	0	0	1	0
MYB-1A-2	11	0.627138	0.445356	1.27257	0	0	1	0
MYB-2A-1	12	0.684151	0.42124	1.28147	0	0	1	0
MYB-5A-1	47	2.67959	0.507767	1.03568	4	0.819672	0.999463	0.31681
MYB-5B-1	18	1.02623	0.311447	1.31519	0	0	1	0
MYB-6D-1	19	1.08324	0.967115	0.659421	3	0.614754	0.995751	0.374232
NAC-2A-3	29	1.65336	0.383392	1.15027	4	0.819672	0.964871	0.570258
NAC-2A-4	72	4.1049	0.140606	1.21896	5	1.02459	0.99987	0.304253
NAC-3D-1	11	0.627138	0.585082	1.09077	0	0	1	0
NAC-7A-2	46	2.62258	0.387807	1.10103	8	1.63934	0.934671	0.688242
NAC-7B-2	47	2.67959	0.441833	1.06964	10	2.04918	0.848933	0.817992
NAM-B1-6A-1	38	2.16648	0.933283	0.77579	13	2.66393	0.703574	0.953924
PIF-5D-1	8	0.4561	0.685537	1.00964	0	0	1	0
PLATZ-A	11	0.627138	0.516815	1.17468	0	0	1	0
PLATZ-D	11	0.627138	0.372755	1.38826	0	0	1	0
Rht-4D-1	11	0.627138	0.706271	0.954426	4	0.819672	0.636408	1.24744
SPL16-gw8-7B-1	10	0.570125	0.616054	1.06789	0	0	1	0
TaMOR-4B	15	0.855188	0.420524	1.22493	0	0	1	0
TaMOR-4D	11	0.627138	0.445356	1.27257	0	0	1	0
TaSEP3-7A	22	1.25428	0.679255	0.954426	5	1.02459	0.873844	0.779649
TaSEP3-7B	36	2.05245	0.406153	1.1106	8	1.63934	0.788015	0.887067
TaVRT2-7D	10	0.570125	0.616054	1.06789	0	0	1	0
Tamyb10-3B	11	0.627138	0.445356	1.27257	0	0	1	0
Tamyb10-3D	16	0.912201	0.45906	1.16906	0	0	1	0
TdDof-3A	16	0.912201	0.626168	1.00964	3	0.614754	0.92785	0.680421
Tify-5B-1	10	0.570125	0.546223	1.15688	0	0	1	0
Vrn1-5D-1	13	0.741163	0.464939	1.20315	0	0	1	0
WRKY-6A-1	13	0.741163	0.333954	1.38826	0	0	1	0
bHLH-5A-1	13	0.741163	0.464939	1.20315	0	0	1	0
bZIP-2A-2	17	0.969213	0.326558	1.31113	0	0	1	0
bZIP-5A-1	9	0.513113	0.578423	1.13585	0	0	1	0
bZIP-A	61	3.47777	0.659753	0.962313	26	5.32787	0.0757823	1.47425
