# Supplementary material for: LHP1-mediated epigenetic buffering of subgenome diversity and defense responses confers genome plasticity and adaptability in allopolyploid wheat
Source: Nat Commun. 2023 Nov 20;14:7538. doi: 10.1038/s41467-023-43178-2 (PMC10661560; doi:10.1038/s41467-023-43178-2)
Supplement: Supplementary file 5 — Supplementary Data 2 [file 41467_2023_43178_MOESM5_ESM.xlsx]

## Sheet: Sheet1
Supplemental Data 2. Replicated data in this study.
Data type	Sample name
RNA-seq	JW1-CK-rep1
RNA-seq	JW1-CK-rep2
RNA-seq	JW1-SR-rep1
RNA-seq	JW1-SR-rep2
RNA-seq	Talhp1-abd-19-CK
RNA-seq	Talhp1-abd-18-CK
RNA-seq	Talhp1-abd-19-SR
RNA-seq	Talhp1-abd-18-SR
ChIP-seq	JW1-LHP1-rep1
ChIP-seq	JW1-LHP1-rep2
ChIP-seq	JW1-H3K27me3-leaf-rep1
ChIP-seq	JW1-H3K27me3-leaf-rep2
ChIP-seq	JW1-H3K27me3-protoplast-rep1
ChIP-seq	JW1-H3K27me3-protoplast-rep2
ChIP-seq	JW1-SR-H3K27me3-rep1
ChIP-seq	JW1-SR-H3K27me3-rep2
ChIP-seq	Talhp1-abd-19-H3K27me3-spike-in
ChIP-seq	Talhp1-abd-18-H3K27me3-spike-in
